# Supplementary material for: Status and distribution of jaguarundi in Texas and Northeastern México: Making the case for extirpation and initiation of recovery in the United States
Source: Ecol Evol. 2022 Mar 21;12(3):e8642. doi: 10.1002/ece3.8642 (PMC8937848; doi:10.1002/ece3.8642)
Supplement: Supplementary file 1 — Table S1 [file ECE3-12-e8642-s001.xlsx]

## Sheet: SupplementalTable
Supplemental Data Table 1. Summary of camera trap surveys locations (ranch, property, highway; county; state; country [USA, Mexico]), beginning and end date, survey period, trap nights,number of jaguarundi photographs, and other felids documented in area.
Study Area	County	State	Country	Begin Date	End Date	Survey Period	Trap Nights	Jaguarundi Photos	Other Felids Detected
Southmost and Sabal Palm Preserves	Cameron	Texas	USA	2004-07-01	2004-09-01	62	560	0	Bobcat
Choke Canyon	Live Oak & McMullen	Texas	USA	2004-06-26	2005-09-25	456	4353	0	Bobcat
Yturria-San Francisco Ranch	Willacy	Texas	USA	2003-10-02	2003-12-18	77	504	0	Bobcat, Ocelot
Yturria-San Francisco Ranch	Willacy	Texas	USA	2009-04-01	2016-10-14	2753	23118	0	Bobcat, Ocelot
El Tecolote Ranch	Brooks	Texas	USA	2010-07-30	2011-01-17	171	1736	0	Bobcat
Corbett	Willacy	Texas	USA	2004-02-15	2004-04-15	60	224	0	Bobcat
Corbett Ranch	Willacy	Texas	USA	2009-04-24	2011-02-10	657	3666	0	Bobcat
El Sauz [Original Grid]	Willacy & Kenedy	Texas	USA	2011-02-01	2020-09-21	3520	197120	0	Bobcat, Ocelot
El Sauz [Expansion]	Willacy & Kenedy	Texas	USA	2020-09-22	2021-05-15	235	19740		Bobcat, Ocelot
San Antonio Viejo Ranch	Jim Hogg & Starr	Texas	USA	2012-02-01	2014-07-31	911	15710	0	Bobcat
Santa Rosa Ranch	Kenedy	Texas	USA	2012-02-01	2014-07-31	911	13811	0	Bobcat
Buena Vista Ranch	Jim Hogg	Texas	USA	2012-02-01	2014-07-31	911	18645	0	Bobcat
Farm-to-Market 1847	Cameron	Texas	USA	2019-08-07	2020-02-01	178	2519	0	Bobcat
	Cameron	Texas	USA	2020-02-02	2020-11-01	273	1212	0	Bobcat
Interstate Highway 77	Willacy	Texas	USA	2020-12-01	2021-07-01	212	424	0	Bobcat
Hixon Ranch	La Salle	Texas		2021-03-08	2021-06-30	114	2736	0	Bobcat. Puma
Tijerina Ranch	Hidalgo	Texas	USA	2019-02-11	2019-06-14	123	2952	0	Bobcat
Ranch A*	Willacy	Texas	USA	2020-09-21	2021-01-07	108	2268	0	Bobcat
Arroyo Colorado Wildlife Management Area	Cameron	Texas	USA	2020-09-01	2020-12-01	91	1440	0	Bobcat
Ranch B*	Kenedy	Texas	USA	2020-09-18	2021-06-10	265	4140	0	Bobcat
Rancho Caracol y Camotal	N/A	Tamaulipas	Mexico	2009-02-07	2010-06-19	495	17600	126	Ocelot, Bobcat, Jaguar, Puma, Margay
Rancho San Jose de las Canadas	N/A	Tamaulipas	Mexico	Spring 2010		30	600	0	Ocelot, Jaguar, Puma
Sierra de Picachos Ranches	N/A	Nuevo Leon	Mexico	2008-05-31	2009-02-28	273	15288	0	Bobcat, Puma
* Ranch names were redacted to abide by landowner confidentality agreements
